# Supplementary material for: Simultaneous Multislice Brain MRI T1 Mapping with Improved Low-Rank Modeling
Source: Tomography. 2021 Oct 7;7(4):545–54. doi: 10.3390/tomography7040047 (PMC8544713; doi:10.3390/tomography7040047)
Supplement: Supplementary file 1 [file tomography-07-00047-s001.zip]

Archive with 1 entries (1 files):
- tomography-1360711-supplementary.pdf
